# Supplementary material for: Conservation Potential of Abandoned Military Areas Matches That of Established Reserves: Plants and Butterflies in the Czech Republic
Source: PLoS One. 2013 Jan 9;8(1):e53124. doi: 10.1371/journal.pone.0053124 (PMC3541396; doi:10.1371/journal.pone.0053124)
Supplement: Table S1 — List of reserves and MTAs surveyed for plants and butterflies, including numbers of species recorded and basic site characteristics. Sheet 1: Plant sites, Sheet 2: Butterfly sites. (XLS) [file pone.0053124.s001.xls]

## Sheet: Butterflies
MTAs				Reserves
Species		CCA axis eigenvalues		Species		CCA axis eigenvalues
Euphydryas aurinia		1.6666		Colias palaeno		-0.2108
Cupido alcetas		1.6043		Heteropterus morpheus		-0.2299
Colias crocea		0.7131		Melitaea didyma		-0.2745
Polyommatus dorylas		0.6666		Thymelicus acteon		-0.283
Maculinea alcon rebeli		0.6462		Cupido decoloratus		-0.3068
Cyaniris semiargus		0.6225		Erebia aethiops		-0.3227
Lycaena alciphron		0.5172		Melitaea diamina		-0.3321
Zygaena viciae		0.4799		Pyrgus carthami		-0.3345
Zygaena brizae		0.4372		Erebia ligea		-0.3348
Zygaena purpuralis		0.401		Boloria euphrosyne		-0.3378
Zygaena lonicera		0.3792		Parnassius mnemosyne		-0.3391
Maculinea arion		0.3648		Polyommatus thersites		-0.3525
Polyommatus amandus		0.3546		Satyrium spini		-0.3633
Zerynthia polyxena		0.348		Boloria aquilonaris		-0.389
Zygaena carniolica		0.31		Pyrgus armoricanus		-0.3978
Nymphalis antiopa		0.2829		Hyponephele lycaon		-0.3988
Lycaena tityrus		0.2783		Satyrium acaciae		-0.4064
Jordanita globulariae		0.2668		Nymphalis polychloros		-0.4092
Hipparchia fagi		0.2612		Melitaea britomartis		-0.4137
Erebia epiphron		0.234		Aricia eumedon		-0.4472
Erebia sudetica		0.234		Hamearis lucina		-0.4602
Melitaea athalia		0.2174		Proclossiana eunomia		-0.4782
Boloria seleen		0.2089		Chazara briseis		-0.4957
Plebejus argus		0.1947		Scolitantides orion		-0.4991
Zygaena laeta		0.1946		Jordanita notata		-0.5411
Polyommatus bellargus		0.1944		Satyrium ilicis		-0.5415
Minois dryas		0.1846		Polyommatus damon		-0.6153
Zygaena ephialte		0.1681		Jordanita subsolana		-0.6319
Lycaena dispar		0.1644		Hipparchia semele		-0.6455
Lycaena phleas		0.1419		Pseudophilotes vicrama		-0.6557
Erynnis tages		0.137		Zygaena punctum		-0.6686
Arethusana arethusa		0.1325		Limenitis populi		-0.6705
Coenonympha glycerion		0.13		Plebejus idas		-0.739
Neozephyrus quercus		0.1266		Vacciniina optilete		-0.7809
Lycaena hippothoe		0.1208		Pyrgus trebevicensis		-0.8126
Colias alfacariensis		0.1206		Adscita geryon		-0.8373
Melitaea cinxia		0.1199		Coenonympha tullia		-0.8775
Pontia daplidice		0.118		Neptis rivularis		-1.1073

## Sheet: Plants
MTAs				Reserves
Species		CCA axis eigenvalues		Species		CCA axis eigenvalues
Rudbeckia hirta		2.5687		Salvia aethiopis		-0.7428
Equisetum hyemale		2.527		Allium angulosum		-0.7457
Sorbus danubialis		2.5049		Amaranthus hybridus		-0.752
Batrachium peltatum		2.5011		Anthriscus cerefolium		-0.7527
Petroselinum crispum		2.481		Lactuca quercina		-0.7608
Helianthus annuus		2.4758		Batrachium fluitans		-0.766
Phytolacca americana		2.4758		Amaranthus powellii		-0.7746
Lycopsis arvensis		2.4552		Saxifraga bulbifera		-0.776
Brassica oleracea		2.4325		Viola suavis		-0.7809
Papaver somniferum		2.4242		Spergularia maritima		-0.7824
Malva moschata		2.4143		Carex buxbaumii		-0.7851
Lathyrus nissolia		2.3806		Lemna gibba		-0.7939
Madia sativa		2.3666		Spiraea douglasii		-0.8023
Vicia lutea		2.3637		Narcissus poeticus		-0.8023
Panicum capillare		2.3637		Paeonia officinalis		-0.8023
Malva alcea		2.3266		Genista sagittalis		-0.8097
Chamaecytisus virescens		2.2954		Setaria pumila		-0.8097
Persicaria maculosa		2.2674		Thymus pulcherrimus		-0.8149
Melissa officinalis		2.2599		Trifolium pratense subsp. sativum		-0.8149
Carex ovalis		2.2218		Valeriana tripteris		-0.8149
Prunus cerasifera		2.2184		Hieracium silesiacum		-0.8149
Populus x canescens		2.2111		Laserpitium archangelica		-0.8149
Primula vulgaris		2.173		Phleum rhaeticum		-0.8149
Acer negundo		2.1521		Poa riphaea		-0.8149
Cucurbita pepo		2.121		Salix hastata		-0.8149
Lathyrus hirsutus		2.121		Erica carnea		-0.8162
Plantago arenaria		2.0822		Castanea sativa		-0.8182
Rosa multiflora		2.0587		Hippuris vulgaris		-0.8192
Dipsacus laciniatus		1.981		Juncus alpino-articulatus		-0.8203
Dorycnium herbaceum		1.951		Leucojum aestivum		-0.8213
Malus domestica		1.8509		Lycopsis arvensis		-0.8231
Populus x canescens		1.7866		Pinguicula bohemica		-0.8231
Peplis portula		1.7689		Erysimum durum		-0.8272
Serratula tinctoria		1.7594		Schoenus nigricans		-0.8278
Elaeagnus angustifolia		1.6585		Adonis flammea		-0.8281
Erigeron annuus		1.6084		Carex acuta		-0.8283
Limosella aquatica		1.538		Euphorbia palustris		-0.8289
Vulpia myuros		1.5215		Asplenium adulterinum		-0.8312
Helianthus tuberosus		1.5045		Asplenium cuneifolium		-0.8312
Malva sylvestris		1.4951		Cerastium alsinifolium		-0.8312
Mentha spicata		1.483		Calamagrostis varia		-0.8343
Agrostis vinealis		1.4827		Galium wirtgenii		-0.8376
Zea mays		1.39		Aristolochia clematitis		-0.8377
Agrostis gigantea		1.3839		Polygala amara		-0.8434
Solidago gigantea		1.3821		Helleborus viridis		-0.8629
Centaurea pseudophrygia		1.3434		Salvia officinalis		-0.8629
Odontites vernus		1.2933		Agrostemma githago		-0.863
Thymelaea passerina		1.29		Oxalis corniculata		-0.863
Filago arvensis		1.2695		Sophora japonica		-0.863
Echinochloa crus-galli		1.2682		Abies balsamea		-0.8724
Cynodon dactylon		1.2574		Amorpha fruticosa		-0.8757
Centaurium erythraea		1.249		Prunus tenella		-0.8757
Euphrasia nemorosa		1.24		Arabis turrita		-0.8757
Triticum aestivum		1.2209		Carthamus tinctorius		-0.8757
Solidago canadensis		1.2084		Galium valdepilosum		-0.8757
Knautia kitaibelii		1.1828		Chamaecytisus supinus		-0.8757
Festuca arundinacea		1.1825		Chenopodium urbicum		-0.8757
Potentilla collina		1.1495		Limodorum abortivum		-0.8757
Verbena officinalis		1.1318		Parietaria officinalis		-0.8757
Digitaria sanguinalis		1.1251		Polycnemum majus		-0.8757
Dipsacus fullonum		1.1201		Cladium mariscus		-0.8788
Vicia angustifolia		1.1126		Schoenus ferrugineus		-0.8788
Prunus insititia		1.0697		Nepeta pannonica		-0.8813
Silene viscosa		1.056		Euphorbia platyphyllos		-0.8814
Vicia sativa		1.0363		Carex curvata		-0.8864
Juglans regia		1.0118		Cyclamen purpurascens		-0.8948
Lepidium ruderale		1.0086		Aphanes arvensis		-0.9258
Prunus serotina		1.0013		Amaranthus viridis		-0.9388
Prunus domestica		0.9891		Tofieldia calyculata		-0.9391
Verbascum thapsus		0.9883		Viola elatior		-0.9391
Glyceria declinata		0.9791		Carex hostiana		-0.9391
Spiraea salicifolia		0.96		Equisetum variegatum		-0.9391
Armoracia rusticana		0.9581		Carex divulsa		-0.9439
Aster lanceolatus		0.9381		Althaea officinalis		-0.948
Setaria pumila		0.9379		Aethusa cynapioides		-1.0072
Hemerocallis fulva		0.923		Urtica kioviensis		-1.0247
Armeria vulgaris		0.9129		Cyperus fuscus		-1.0341
Lupinus polyphyllus		0.9046		Carex strigosa		-1.0675
Medicago sativa		0.9002		Betula obscura		-1.1102
Rudbeckia laciniata		0.8846		Cystopteris sudetica		-1.1102
Trifolium campestris		0.8809		Sesleria uliginosa		-1.12
Eleocharis mamillata		0.8767		Arabis nemorensis		-1.1381
Chamaecytisus supinus		0.86		Scutellaria hastifolia		-1.1381
Erucastrum gallicum		0.8592		Thesium pyrenaicum		-1.1648
Vicia hirsuta		0.8392		Bifora radians		-1.1648
Myosotis caespitosa		0.8265		Gentianella praecox		-1.1648
Festuca brevipila		0.8256		Rosa micrantha		-1.1648
Epilobium parviflorum		0.8168		Fraxinus angustifolia		-1.2001
Melilotus albus		0.8101		Liparis loeselii		-1.2156
Lactuca serriola		0.8076		Hieracium rohlenae		-1.2427
Reynoutria japonica		0.7832		Alisma gramineum		-1.2735
Gentiana cruciata		0.7764		Aremonia agrimonoides		-1.2735
Cichorium intybus		0.7758		Utricularia ochroleuca		-1.3562
Senecio jacobaea		0.7731		Cyperus flavescens		-1.3562
Corynephorus canescens		0.7602		Orchis coriophora		-1.3562
Gnaphalium uliginosum		0.7575		Orchis palustris		-1.3562
Gypsophila muralis		0.7479		Phacelia tanacetifolia		-1.3562
Tripleurospermum inodorum		0.7371		Polygala serpyllifolia		-1.3562
Euphrasia stricta		0.7234		Cuscuta lupuliformis		-1.3754
Dianthus deltoides		0.7168		Festuca heteromalla		-1.3852
