# Supplementary material for: Conservation Potential of Abandoned Military Areas Matches That of Established Reserves: Plants and Butterflies in the Czech Republic
Source: PLoS One. 2013 Jan 9;8(1):e53124. doi: 10.1371/journal.pone.0053124 (PMC3541396; doi:10.1371/journal.pone.0053124)
Supplement: Table S2 — Plant and butterfly species most tightly associated with the Czech Republic nature reserves versus military training areas, according to the canonical correspondence analysis controlled for covariables characterising individual sites. Endarngered species are listed in bold letters. Sheet 1: Plant sites. Sheet 2: Butterfly sites. (XLS) [file pone.0053124.s002.xls]

## Sheet: Plants
MTAs				Reserves
Species		CCA axis species score		Species		CCA axis species score
Rudbeckia hirta		2.5687		Salvia aethiopis		-0.7428
Equisetum hyemale		2.527		Allium angulosum		-0.7457
Sorbus danubialis		2.5049		Amaranthus hybridus		-0.752
Batrachium peltatum		2.5011		Anthriscus cerefolium		-0.7527
Petroselinum crispum		2.481		Lactuca quercina		-0.7608
Helianthus annuus		2.4758		Batrachium fluitans		-0.766
Phytolacca americana		2.4758		Amaranthus powellii		-0.7746
Lycopsis arvensis		2.4552		Saxifraga bulbifera		-0.776
Brassica oleracea		2.4325		Viola suavis		-0.7809
Papaver somniferum		2.4242		Spergularia maritima		-0.7824
Malva moschata		2.4143		Carex buxbaumii		-0.7851
Lathyrus nissolia		2.3806		Lemna gibba		-0.7939
Madia sativa		2.3666		Spiraea douglasii		-0.8023
Vicia lutea		2.3637		Narcissus poeticus		-0.8023
Panicum capillare		2.3637		Paeonia officinalis		-0.8023
Malva alcea		2.3266		Genista sagittalis		-0.8097
Chamaecytisus virescens		2.2954		Setaria pumila		-0.8097
Persicaria maculosa		2.2674		Thymus pulcherrimus		-0.8149
Melissa officinalis		2.2599		Trifolium pratense subsp. sativum		-0.8149
Carex ovalis		2.2218		Valeriana tripteris		-0.8149
Prunus cerasifera		2.2184		Hieracium silesiacum		-0.8149
Populus x canescens		2.2111		Laserpitium archangelica		-0.8149
Primula vulgaris		2.173		Phleum rhaeticum		-0.8149
Acer negundo		2.1521		Poa riphaea		-0.8149
Cucurbita pepo		2.121		Salix hastata		-0.8149
Lathyrus hirsutus		2.121		Erica carnea		-0.8162
Plantago arenaria		2.0822		Castanea sativa		-0.8182
Rosa multiflora		2.0587		Hippuris vulgaris		-0.8192
Dipsacus laciniatus		1.981		Juncus alpino-articulatus		-0.8203
Dorycnium herbaceum		1.951		Leucojum aestivum		-0.8213
Malus domestica		1.8509		Lycopsis arvensis		-0.8231
Populus x canescens		1.7866		Pinguicula bohemica		-0.8231
Peplis portula		1.7689		Erysimum durum		-0.8272
Serratula tinctoria		1.7594		Schoenus nigricans		-0.8278
Elaeagnus angustifolia		1.6585		Adonis flammea		-0.8281
Erigeron annuus		1.6084		Carex acuta		-0.8283
Limosella aquatica		1.538		Euphorbia palustris		-0.8289
Vulpia myuros		1.5215		Asplenium adulterinum		-0.8312
Helianthus tuberosus		1.5045		Asplenium cuneifolium		-0.8312
Malva sylvestris		1.4951		Cerastium alsinifolium		-0.8312
Mentha spicata		1.483		Calamagrostis varia		-0.8343
Agrostis vinealis		1.4827		Galium wirtgenii		-0.8376
Zea mays		1.39		Aristolochia clematitis		-0.8377
Agrostis gigantea		1.3839		Polygala amara		-0.8434
Solidago gigantea		1.3821		Helleborus viridis		-0.8629
Centaurea pseudophrygia		1.3434		Salvia officinalis		-0.8629
Odontites vernus		1.2933		Agrostemma githago		-0.863
Thymelaea passerina		1.29		Oxalis corniculata		-0.863
Filago arvensis		1.2695		Sophora japonica		-0.863
Echinochloa crus-galli		1.2682		Abies balsamea		-0.8724
Cynodon dactylon		1.2574		Amorpha fruticosa		-0.8757
Centaurium erythraea		1.249		Prunus tenella		-0.8757
Euphrasia nemorosa		1.24		Arabis turrita		-0.8757
Triticum aestivum		1.2209		Carthamus tinctorius		-0.8757
Solidago canadensis		1.2084		Galium valdepilosum		-0.8757
Knautia kitaibelii		1.1828		Chamaecytisus supinus		-0.8757
Festuca arundinacea		1.1825		Chenopodium urbicum		-0.8757
Potentilla collina		1.1495		Limodorum abortivum		-0.8757
Verbena officinalis		1.1318		Parietaria officinalis		-0.8757
Digitaria sanguinalis		1.1251		Polycnemum majus		-0.8757
Dipsacus fullonum		1.1201		Cladium mariscus		-0.8788
Vicia angustifolia		1.1126		Schoenus ferrugineus		-0.8788
Prunus insititia		1.0697		Nepeta pannonica		-0.8813
Silene viscosa		1.056		Euphorbia platyphyllos		-0.8814
Vicia sativa		1.0363		Carex curvata		-0.8864
Juglans regia		1.0118		Cyclamen purpurascens		-0.8948
Lepidium ruderale		1.0086		Aphanes arvensis		-0.9258
Prunus serotina		1.0013		Amaranthus viridis		-0.9388
Prunus domestica		0.9891		Tofieldia calyculata		-0.9391
Verbascum thapsus		0.9883		Viola elatior		-0.9391
Glyceria declinata		0.9791		Carex hostiana		-0.9391
Spiraea salicifolia		0.96		Equisetum variegatum		-0.9391
Armoracia rusticana		0.9581		Carex divulsa		-0.9439
Aster lanceolatus		0.9381		Althaea officinalis		-0.948
Setaria pumila		0.9379		Aethusa cynapioides		-1.0072
Hemerocallis fulva		0.923		Urtica kioviensis		-1.0247
Armeria vulgaris		0.9129		Cyperus fuscus		-1.0341
Lupinus polyphyllus		0.9046		Carex strigosa		-1.0675
Medicago sativa		0.9002		Betula obscura		-1.1102
Rudbeckia laciniata		0.8846		Cystopteris sudetica		-1.1102
Trifolium campestris		0.8809		Sesleria uliginosa		-1.12
Eleocharis mamillata		0.8767		Arabis nemorensis		-1.1381
Chamaecytisus supinus		0.86		Scutellaria hastifolia		-1.1381
Erucastrum gallicum		0.8592		Thesium pyrenaicum		-1.1648
Vicia hirsuta		0.8392		Bifora radians		-1.1648
Myosotis caespitosa		0.8265		Gentianella praecox		-1.1648
Festuca brevipila		0.8256		Rosa micrantha		-1.1648
Epilobium parviflorum		0.8168		Fraxinus angustifolia		-1.2001
Melilotus albus		0.8101		Liparis loeselii		-1.2156
Lactuca serriola		0.8076		Hieracium rohlenae		-1.2427
Reynoutria japonica		0.7832		Alisma gramineum		-1.2735
Gentiana cruciata		0.7764		Aremonia agrimonoides		-1.2735
Cichorium intybus		0.7758		Utricularia ochroleuca		-1.3562
Senecio jacobaea		0.7731		Cyperus flavescens		-1.3562
Corynephorus canescens		0.7602		Orchis coriophora		-1.3562
Gnaphalium uliginosum		0.7575		Orchis palustris		-1.3562
Gypsophila muralis		0.7479		Phacelia tanacetifolia		-1.3562
Tripleurospermum inodorum		0.7371		Polygala serpyllifolia		-1.3562
Euphrasia stricta		0.7234		Cuscuta lupuliformis		-1.3754
Dianthus deltoides		0.7168		Festuca heteromalla		-1.3852

## Sheet: Butterflies
MTAs				Reserves
Species		CCA axis eigenvalues		Species		CCA axis eigenvalues
Euphydryas aurinia		1.6666		Colias palaeno		-0.2108
Cupido alcetas		1.6043		Heteropterus morpheus		-0.2299
Colias crocea		0.7131		Melitaea didyma		-0.2745
Polyommatus dorylas		0.6666		Thymelicus acteon		-0.283
Maculinea alcon rebeli		0.6462		Cupido decoloratus		-0.3068
Cyaniris semiargus		0.6225		Erebia aethiops		-0.3227
Lycaena alciphron		0.5172		Melitaea diamina		-0.3321
Zygaena viciae		0.4799		Pyrgus carthami		-0.3345
Zygaena brizae		0.4372		Erebia ligea		-0.3348
Zygaena purpuralis		0.401		Boloria euphrosyne		-0.3378
Zygaena lonicera		0.3792		Parnassius mnemosyne		-0.3391
Maculinea arion		0.3648		Polyommatus thersites		-0.3525
Polyommatus amandus		0.3546		Satyrium spini		-0.3633
Zerynthia polyxena		0.348		Boloria aquilonaris		-0.389
Zygaena carniolica		0.31		Pyrgus armoricanus		-0.3978
Nymphalis antiopa		0.2829		Hyponephele lycaon		-0.3988
Lycaena tityrus		0.2783		Satyrium acaciae		-0.4064
Jordanita globulariae		0.2668		Nymphalis polychloros		-0.4092
Hipparchia fagi		0.2612		Melitaea britomartis		-0.4137
Erebia epiphron		0.234		Aricia eumedon		-0.4472
Erebia sudetica		0.234		Hamearis lucina		-0.4602
Melitaea athalia		0.2174		Proclossiana eunomia		-0.4782
Boloria seleen		0.2089		Chazara briseis		-0.4957
Plebejus argus		0.1947		Scolitantides orion		-0.4991
Zygaena laeta		0.1946		Jordanita notata		-0.5411
Polyommatus bellargus		0.1944		Satyrium ilicis		-0.5415
Minois dryas		0.1846		Polyommatus damon		-0.6153
Zygaena ephialtes		0.1681		Jordanita subsolana		-0.6319
Lycaena dispar		0.1644		Hipparchia semele		-0.6455
Lycaena phleas		0.1419		Pseudophilotes vicrama		-0.6557
Erynnis tages		0.137		Zygaena punctum		-0.6686
Arethusana arethusa		0.1325		Limenitis populi		-0.6705
Coenonympha glycerion		0.13		Plebejus idas		-0.739
Neozephyrus quercus		0.1266		Vacciniina optilete		-0.7809
Lycaena hippothoe		0.1208		Pyrgus trebevicensis		-0.8126
Colias alfacariensis		0.1206		Adscita geryon		-0.8373
Melitaea cinxia		0.1199		Coenonympha tullia		-0.8775
Pontia daplidice		0.118		Neptis rivularis		-1.1073
